# Supplementary material for: Endotoxin Tolerance Acquisition and Altered Hepatic Fatty Acid Profile in Aged Mice
Source: Biology (Basel). 2023 Mar 31;12(4):530. doi: 10.3390/biology12040530 (PMC10135800; doi:10.3390/biology12040530)
Supplement: Supplementary file 1 [file biology-12-00530-s001.zip]

Archive with 1 entries (1 files):
- biology-2213886-supplementary.pdf
